# Supplementary material for: The Application of Saline–Alkali-Tolerant Growth-Promoting Endophytic Bacteria for Enhancing the Saline–Alkali Tolerance of Alfalfa
Source: Biology (Basel). 2026 Mar 15;15(6):474. doi: 10.3390/biology15060474 (PMC13023798; doi:10.3390/biology15060474)
Supplement: Supplementary file 1 [file biology-15-00474-s001.zip]

Archive with 1 entries (1 files):
- biology-4197733-supplementary.pdf
